# Supplementary material for: One Health Investigation of SARS-CoV-2 Infection and Seropositivity among Pets in Households with Confirmed Human COVID-19 Cases—Utah and Wisconsin, 2020
Source: Viruses. 2021 Sep 12;13(9):1813. doi: 10.3390/v13091813 (PMC8472995; doi:10.3390/v13091813)
Supplement: Supplementary file 1 [file viruses-13-01813-s001.zip]

Archive with 1 entries (1 files):
- viruses-1343089-supplementary.pdf
